# Supplementary material for: Antibacterial and Sporicidal Activity Evaluation of Theaflavin-3,3′-digallate
Source: Int J Mol Sci. 2022 Feb 15;23(4):2153. doi: 10.3390/ijms23042153 (PMC8877948; doi:10.3390/ijms23042153)
Supplement: Supplementary file 1 [file ijms-23-02153-s001.zip]

Archive with 1 entries (1 files):
- ijms-1522489-supplementary.pdf
